# Supplementary material for: A Polysaccharide-Rich Ingredient from Hypericum perforatum L. Ameliorates Depression-like and Post-Traumatic Stress Disorder-like Symptoms in Mouse Models
Source: Nutrients. 2025 Oct 14;17(20):3222. doi: 10.3390/nu17203222 (PMC12567441; doi:10.3390/nu17203222)
Supplement: Supplementary file 1 [file nutrients-17-03222-s001.zip]

Archive with 1 entries (1 files):
- nutrients-3897169-supplementary.pdf
